# Supplementary material for: Validation of an equine serum amyloid A assay with an unusually broad working range
Source: BMC Vet Res. 2019 Dec 19;15:462. doi: 10.1186/s12917-019-2211-3 (PMC6923866; doi:10.1186/s12917-019-2211-3)
Supplement: Supplementary file 2 — Additional file 2. Overview of diagnoses/reason for hospitalization in the three groups of horses used to assess overlap performance. [file 12917_2019_2211_MOESM2_ESM.xlsx]

## Sheet: Ark1
Category	Age	Sex	Breed	Diagnosis/presenting complaint	SAA concentration (mg/L)
Healthy	20 years	Mare	Hanoverian	Twin pregnancy	1.4
Healthy	1 year	Gelding	Welsh Cob	No clinical disease	1.1
Healthy	7 years	Gelding	Danish Warmblood	No clinical disease	2.2
Healthy	3 years	Stallion	Icelandic Horse	Castration	1.2
Healthy	Unknown	Mare	Pinto	Mare accompanying sick foal	1.4
Healthy	2 years	Stallion	Mixed breed	No radiographic findings	1.1
Healthy	18 years	Stallion	Arabian	Castration	1.5
Healthy	8 years	Mare	Pura Raza Espanol	Mare accompanying sick foal	1.6
Healthy	1 day	Stallion	Swedish Warmblood	Foal accompanying sick mare	1.1
Healthy	4 years	Stallion	Icelandic Horse	Castration	1.7
Healthy	10 years	Gelding	Knabstrubber Horse	Castration	4.6
Healthy	4 years	Gelding	Danish Warmblood	No radiographic findings	1.1
Healthy	3 years	Stallion	Connemara	Castration	1.5
Healthy	1 day	Stallion	Thoroughbred	No clinical disease	40.4
Healthy	6 years	Gelding	Welsh Mountain	Castration	2.0
Healthy	8 days	Unknown	Clydesdale	Foal accompanying sick mare	9.1
Healthy	Unknown	Mare	Icelandic Horse	Mare accompanying sick foal	2.7
Healthy	7 years	Mare	Pony	No clinical disease	1.5
Non-inflammatory	16 years	Gelding	Danish Warmblood	Nephrosplenic entrapment	6.0
Non-inflammatory	5 years	Gelding	Holsteiner	Upward fixation of the patella	1.7
Non-inflammatory	5 years	Mare	Danish Warmblood	Upward fixation of the patella	1.4
Non-inflammatory	8 years	Mare	Welch Mountain	Dynamic pharyngeal collapse	4.4
Non-inflammatory	7 years	Gelding	Holsteiner	Laryngeal hemiplegia	1.3
Non-inflammatory	28 years	Gelding	Shetland pony	Pituitary pars intermedia dysfunction/Cushing's syndrome	2.5
Non-inflammatory	5 months	Mare	Irish Cob	Flexural deformity	6.8
Non-inflammatory	10 years	Mare	Icelandic Horse	Psychogenic polydipsia	2.0
Non-inflammatory	18 years	Mare	Danish Warmblood	Kissing spines	1.5
Non-inflammatory	5 years	Gelding	Danish Warmblood	Unrideability	3.1
Non-inflammatory	10 months	Stallion	Danish Warmblood	Umbilical hernia	61.0
Non-inflammatory	13 years	Gelding	Danish Warmblood	Mitral valve insufficiency	1.2
Non-inflammatory	8 years	Gelding	Holsteiner	Aortic valve insufficiency	2.6
Non-inflammatory	6 years	Mare	Danish Warmblood	Navicular disease	1.5
Non-inflammatory	11 years	Mare	Danish Warmblood	Navicular disease	2.2
Non-inflammatory	7 years	Mare	Mixed breed	Obstipation of pelvic flexure	2.7
Non-inflammatory	20 years	Stallion	Danish Warmblood	Nephrosplenic entrapment	1.5
Inflammatory	7 years	Gelding	Pony	Neoplasia	5317.6
Inflammatory	10 years	Gelding	Shire	Wound	2120.6
Inflammatory	5 years	Gelding	Friesian horse	Enteritis	4868.9
Inflammatory	1 year	Stallion	Danish Warmblood	Wound	1842.5
Inflammatory	7 years	Gelding	Icelandic Horse	Right dorsal colitis	2355.7
Inflammatory	9 years	Mare	Icelandic Horse	Peritonitis	7434.0
Inflammatory	20 years	Mare	Icelandic Horse	Hoof abscess	695.9
Inflammatory	12 years	Mare	Frederiksborger	Retained placenta	5634.3
Inflammatory	1 month	Mare	Icelandic Horse	Septic polyarthritis	8240.0
Inflammatory	10 days	Stallion	Danish Warmblood	Septic polyarthritis	9274.6
Inflammatory	4 years	Stallion	Icelandic Horse	Peritonitis	3136.9
Inflammatory	4 months	Mare	Shire	Thymitis	7877.0
Inflammatory	12 years	Gelding	Danish Warmblood	Neuritis	2722.7
Inflammatory	8 years	Gelding	Icelandic Horse	Peritonitis	2831.9
Inflammatory	6 years	Gelding	Danish Warmblood	Enteritis	2563.0
