# Supplementary material for: Validation of an equine serum amyloid A assay with an unusually broad working range
Source: BMC Vet Res. 2019 Dec 19;15:462. doi: 10.1186/s12917-019-2211-3 (PMC6923866; doi:10.1186/s12917-019-2211-3)
Supplement: Supplementary file 3 — Additional file 3. Overview of healthy horses used for calculating reference interval. [file 12917_2019_2211_MOESM3_ESM.xlsx]

## Sheet: Ark1
Horse	Breed	Age	Sex	SAA concentration (mg/L)
1	Standardbred trotter	4 years	Mare	1.3
2	Standardbred trotter	6 years	Gelding	1.0
3	Standardbred trotter	5 years	Mare	0.0
4	Standardbred trotter	6 years	Gelding	1.3
5	Standardbred trotter	3 years	Stallion	0.0
6	Standardbred trotter	9 years	Gelding	1.7
7	Standardbred trotter	3 years	Stallion	1.1
8	Standardbred trotter	4 years	Mare	1.1
9	Standardbred trotter	5 years	Gelding	0.9
10	Standardbred trotter	9 years	Gelding	1.5
11	Standardbred trotter	3 years	Mare	0.1
12	Standardbred trotter	3 years	Mare	1.5
13	Standardbred trotter	4 years	Stallion	1.1
14	Standardbred trotter	4 years	Stallion	1.2
15	Standardbred trotter	4 years	Mare	1.1
16	Standardbred trotter	3 years	Gelding	1.1
17	Standardbred trotter	5 years	Stallion	0.9
18	Standardbred trotter	4 years	Gelding	1.3
19	Standardbred trotter	5 years	Gelding	1.0
20	Standardbred trotter	4 years	Mare	1.1
21	Standardbred trotter	4 years	Stallion	3.3
22	Standardbred trotter	4 years	Gelding	1.2
23	Standardbred trotter	3 years	Stallion	1.2
24	Standardbred trotter	3 years	Gelding	1.0
25	Standardbred trotter	5 years	Mare	0.8
26	Standardbred trotter	4 years	Stallion	0.4
27	Standardbred trotter	7 years	Mare	1.1
28	Standardbred trotter	6 years	Gelding	1.1
29	Standardbred trotter	3 years	Mare	1.8
30	Standardbred trotter	6 years	Mare	0.9
31	Standardbred trotter	9 years	Gelding	1.2
32	Standardbred trotter	4 years	Mare	1.3
33	Standardbred trotter	4 years	Mare	2.5
34	Standardbred trotter	9 years	Gelding	1.2
35	Standardbred trotter	5 years	Mare	12.5
36	Standardbred trotter	4 years	Mare	1.0
37	Standardbred trotter	3 years	Mare	1.1
38	Standardbred trotter	6 years	Mare	1.2
39	Standardbred trotter	5 years	Mare	1.1
40	Standardbred trotter	5 years	Mare	2.1
41	Standardbred trotter	5 years	Gelding	0.4
42	Mixed breed	4 years	Stallion	0.8
43	Trakehner	6 years	Gelding	1.0
44	Danish Warmblood	20 years	Mare	23.6
45	Standardbred trotter	Unknown	Mare	1.4
46	Mixed breed	8 years	Stallion	1.4
47	Quater Horse	5 years	Stallion	1.9
48	Danish Warmblood	2 years	Stallion	1.3
49	Mixed breed	3 years	Stallion	1.3
50	Mixed breed	2 years	Gelding	1.4
51	Standardbred trotter	2 years	Stallion	0.2
52	Hanoverian	20 years	Mare	1.4
53	Welsh Cob	1 year	Gelding	1.1
54	Danish Warmblood	7 years	Gelding	2.2
55	Danish Warmblood	2 years	Gelding	1.3
56	Icelandic Horse	3 years	Stallion	1.2
57	Pinto	Unknown	Mare	1.4
58	Mixed breed	2 years	Stallion	1.1
59	Mixed breed	2 years	Stallion	1.3
60	Arabian	18 years	Stallion	1.5
61	Pura Raza Espanol	8 years	Mare	1.6
62	Swedish Warmblood	1 day	Stallion	1.1
63	Welsh Mountain	Unknown	Mare	2.1
64	Frederiksborger	2 days	Stallion	5.6
65	Mixed breed	2 years	Gelding	1.1
66	Danish Warmblood	Unknown	Mare	1.3
67	Danish Warmblood	1 year	Mare	1.8
68	Danish Warmblood	2 years	Stallion	4.0
69	Icelandic Horse	7 years	Mare	1.2
70	Icelandic Horse	1 year	Stallion	1.2
71	Icelandic Horse	4 years	Stallion	1.7
72	Knabstrubber Horse	10 years	Gelding	4.6
73	Danish Warmblood	4 years	Gelding	1.1
74	Danish Warmblood	4 years	Gelding	1.4
75	Connemara	3 years	Stallion	1.5
76	Friesian Horse	1 months	Stallion	5.7
77	Welsh Mountain	6 years	Gelding	2.0
78	Welsh Mountain	6 years	Gelding	2.2
79	Clydesdale	8 days	Unknown	9.1
80	Shire	10 days	Mare	10.1
81	Icelandic Horse	Unknown	Mare	2.7
82	Pony	7 years	Mare	1.5
83	Mixed breed	6 years	Mare	1.5
84	Icelandic Horse	10 years	Gelding	1.1
85	Oldenburg horse	2 years	Mare	1.2
86	Quater Horse	2 years	Gelding	1.0
87	Arabian	3 years	Stallion	1.1
88	Oldenburg horse	3 years	Stallion	3.3
89	Palomino	4 years	Stallion	1.2
90	Oldenburg horse	2 years	Stallion	2.3
91	Oldenburg horse	4 years	Stallion	1.3
92	Mixed breed	7 years	Stallion	2.2
93	Fell pony	3 years	Stallion	1.4
94	Unknown	Unknown	Stallion	1.2
95	Oldenburg horse	3 years	Stallion	5.0
96	Danish warmblood	3 years	Stallion	1.6
97	Mixed breed	2 years	Stallion	3.7
98	Danish Warmblood	15 years	Mare	12.5
99	Danish Warmblood	14 years	Mare	1.7
100	Mixed breed	4 years	Mare	1.0
101	Pinto	3 years	Gelding	1.7
102	Oldenburg horse	4 years	Gelding	1.5
103	Danish Warmblood	14 years	Mare	2.1
104	Standardbred trotter	6 years	Gelding	0.7
